# Supplementary material for: Business sustainability of medicinal plant production under risk in the northwest region of Bangladesh: A simulation analysis
Source: PLoS One. 2025 Oct 8;20(10):e0333780. doi: 10.1371/journal.pone.0333780 (PMC12507293; doi:10.1371/journal.pone.0333780)
Supplement: S1 File — (XLSX) [file pone.0333780.s001.xlsx]

## Sheet: A.vera (NPV)
				DR=	0.08						I	J	K
t	Bt	Ct	Cash balance	Nt	Discount Factor at 10%	Discounted Bt	Discounted Ct	Discounted Nt	Discount Factor at IRR%	Nt at IRR	PBt-1	(1+?)*PBt-1	PBt	RIC
1	0	1.11687e+06	-1.11687e+06	-1.11687e+06	0.925926	0	1.03414e+06	-1.03414e+06	0.815788	-911126	0	0	-1.11687e+06
2	500183	782858	-1.39954e+06	-282674	0.857339	428827	671174	-242348	0.665509	-188122	-1.11687e+06	-1.36907e+06	-1.65174e+06
3	1.32752e+06	863526	-935544	463997	0.793832	1.05383e+06	685495	368336	0.542914	251911	-1.65174e+06	-2.02472e+06	-1.56072e+06
4	1.32752e+06	863526	-471547	463997	0.73503	975769	634717	341052	0.442903	205506	-1.56072e+06	-1.91315e+06	-1.44915e+06
5	1.32752e+06	863526	-7549.21	463997	0.680583	903490	587701	315789	0.361315	167649	-1.44915e+06	-1.77638e+06	-1.31238e+06
6	1.32752e+06	863526	456448	463997	0.63017	836565	544168	292397	0.294756	136766	-1.31238e+06	-1.60873e+06	-1.14473e+06
7	1.32752e+06	863526	920446	463997	0.58349	774597	503859	270738	0.240458	111572	-1.14473e+06	-1.40323e+06	-939229
8	1.32752e+06	863526	1.38444e+06	463997	0.540269	717219	466536	250683	0.196163	91019	-939229	-1.15132e+06	-687318
9	1.32752e+06	863526	1.84844e+06	463997	0.500249	664092	431978	232114	0.160027	74252.2	-687318	-842521	-378523
10	1.32752e+06	863526	2.31244e+06	463997	0.463193	614900	399979	214921	0.130548	60574	-378523	-463997	-6.94295e-06	0.225809	RIC >IRR
å						6.96929e+06	5.95974e+06	1.00955e+06		8.14907e-10
NPV	1.00955e+06
BCR	1.16939
IRR	0.225809
RIC	0.225809
	1.00955e+06
	1.16939
	0.225809
	0.225809

## Sheet: B.ceiba (NPV)1
				DR=	0.08						I	J	K
t	Bt	Ct	Cash balance	Nt	Discount Factor at 10%	Discounted Bt	Discounted Ct	Discounted Nt	Discount Factor at IRR%	Nt at IRR	PBt-1	(1+?)*PBt-1	PBt	RIC
1	0	598702	-598702	-598702	0.925926	0	554354	-554354	0.698599	-418253	0	0	-598702
2	674064	405102	-329740	268962	0.857339	577901	347310	230591	0.48804	131264	-598702	-857004	-588042
3	674064	405102	-60778.7	268962	0.793832	535094	321583	213510	0.340944	91701	-588042	-841746	-572784
4	674064	405102	208183	268962	0.73503	495457	297762	197695	0.238183	64062.2	-572784	-819904	-550942
5	674064	405102	477145	268962	0.680583	458757	275706	183051	0.166395	44753.8	-550942	-788639	-519677
6	674064	405102	746106	268962	0.63017	424775	255283	169491	0.116243	31264.9	-519677	-743885	-474924
7	674064	405102	1.01507e+06	268962	0.58349	393310	236373	156937	0.0812073	21841.6	-474924	-679823	-410861
8	674064	405102	1.28403e+06	268962	0.540269	364176	218864	145312	0.0567313	15258.5	-410861	-588122	-319160
9	674064	405102	1.55299e+06	268962	0.500249	337200	202652	134548	0.0396324	10659.6	-319160	-456858	-187896
10	674064	405102	1.82195e+06	268962	0.463193	312222	187641	124581	0.0276872	7446.78	-187896	-268962	3.15859e-05	0.431437	RIC >IRR
å						3.89889e+06	2.89753e+06	1.00136e+06		-4.10046e-08
NPV	1.00136e+06
BCR	1.34559
IRR	0.431437
RIC	0.431437

## Sheet: W.somnifera (NPV)
				DR=	0.08						I	J	K
t	Bt	Ct	Cash balance	Nt	Discount Factor at 10%	Discounted Bt	Discounted Ct	Discounted Nt	Discount Factor at IRR%	Nt at IRR	PBt-1	(1+?)*PBt-1	PBt	RIC
1	0	335236	-335236	-335236	0.925926	0	310404	-310404	0.710081	-238045	0	0	-335236
2	524408	380950	-191778	143458	0.857339	449595	326603	122992	0.504215	72333.5	-335236	-472110	-328652
3	524408	380950	-48320.7	143458	0.793832	416292	302411	113881	0.358033	51362.7	-328652	-462838	-319380
4	524408	380950	95137.1	143458	0.73503	385456	280010	105446	0.254233	36471.6	-319380	-449780	-306322
5	524408	380950	238595	143458	0.680583	356903	259268	97635	0.180526	25897.8	-306322	-431390	-287932
6	524408	380950	382053	143458	0.63017	330466	240063	90402.7	0.128188	18389.5	-287932	-405492	-262034
7	524408	380950	525511	143458	0.58349	305987	222281	83706.2	0.0910237	13058.1	-262034	-369021	-225563
8	524408	380950	668968	143458	0.540269	283321	205816	77505.8	0.0646342	9272.28	-225563	-317658	-174200
9	524408	380950	812426	143458	0.500249	262335	190570	71764.6	0.0458955	6584.07	-174200	-245324	-101867
10	524408	380950	955884	143458	0.463193	242902	176454	66448.7	0.0325895	4675.22	-101867	-143458	3.10247e-07	0.40829	RIC >IRR
å						3.03326e+06	2.51388e+06	519378		3.09228e-11
NPV	519378
BCR	1.2066
IRR	0.40829
RIC	0.40829

## Sheet: Simulated NPV
	combined	np	A. vera	B. ceiba	W. somnifera
	1	-840	0	0	0
	2	-720	0.730816	1.32626	0.106157
	3	-600	1.82704	2.91777	1.59236
	4	-480	3.65408	4.37666	3.82166
	5	-360	5.72473	6.6313	6.36943
	6	-240	8.03898	10.2122	9.97877
	7	-120	11.6931	14.191	14.4374
	8	0	15.8343	18.8329	21.3376
	9	120	21.8027	25.4642	29.8301
	10	240	27.771	30.6366	37.5796
	11	360	32.0341	35.6764	45.1168
	12	480	39.2205	42.5729	53.6093
	13	600	46.285	48.4085	61.9958
	14	720	55.4202	56.4987	69.3206
	15	840	62.7284	62.7321	75.9023
	16	960	69.7929	70.0265	82.1656
	17	1080	76.3703	76.2599	87.4735
	18	1200	83.4348	82.4934	91.8259
	19	1320	89.7686	88.8594	95.2229
	20	1440	94.3971	95.0928	98.3015
	21	1560	100	100	100
